# Supplementary material for: Genome-wide association study of blood lipid levels in Southern Han Chinese adults with prediabetes
Source: Front Endocrinol (Lausanne). 2024 Feb 2;14:1334893. doi: 10.3389/fendo.2023.1334893 (PMC10869499; doi:10.3389/fendo.2023.1334893)
Supplement: Supplementary file 2 [file Table_1.xlsx]

## Sheet: S1-TG
Supplement Table 1 Loci that reached genome-wide significance for association with TG
SNP-ID	Chr	Allele		Functional	Genes	β	Beta SE	P-value
		Reference	Alternates
rs74426681	1:115585888	A	G	Intergenic	near VANGL1	0.673009	0.16073	3.42154e-05
rs185136228	1:115589321	A	G	Intergenic	near VANGL1	0.721918	0.168765	2.32514e-05
rs190086518	1:115589322	G	A	Intergenic	near VANGL1	0.721918	0.168765	2.32514e-05
rs79884274	1:115592274	C	T	Intergenic	near VANGL1	0.673009	0.16073	3.42154e-05
rs4240546	1:115596250	C	T	Intergenic	near VANGL1	0.643482	0.153743	3.44691e-05
rs57714835	1:115597499	A	G	Intergenic	near VANGL1	0.639855	0.152358	3.24527e-05
rs58836931	1:115598608	T	C	Intergenic	near VANGL1	0.639855	0.152358	3.24527e-05
rs75260324	1:115599743	A	G	Intergenic	near VANGL1	0.639855	0.152358	3.24527e-05
rs75239474	1:115601012	G	A	Intergenic	near VANGL1	0.643482	0.153743	3.44691e-05
rs75060030	1:115632099	G	A	Intergenic	near VANGL1	0.62035	0.139156	1.05483e-05
rs137858251	1:115637396	C	T	Intergenic	near VANGL1	0.599418	0.143008	3.35976e-05
rs78503868	1:115640954	G	C	Intergenic	near VANGL1	0.599418	0.143008	3.35976e-05
rs56733696	1:115644652	A	G	Intron	VANGL1	0.599418	0.143008	3.35976e-05
rs58153220	1:115646173	G	A	Intron	VANGL1	0.599418	0.143008	3.35976e-05
rs12750886	1:47201578	C	T	Intergenic	near TAL1	0.495115	0.106383	4.33012e-06
rs12760654	1:47203653	G	A	Intergenic	near TAL1	0.458092	0.0998715	5.89728e-06
rs72684347	1:47209096	C	T	Intergenic	near TAL1	0.459128	0.108434	2.80211e-05
rs12118524	1:8363969	G	A	Intron	RERE	1.3572	0.323408	3.2885e-05
rs181780067	1:8367537	C	T	Intron	RERE	1.3572	0.323408	3.2885e-05
rs193166170	1:8372710	A	C	Intron	RERE	1.3572	0.323408	3.2885e-05
rs17380831	1:8376071	T	C	Intron	RERE	1.3572	0.323408	3.2885e-05
rs183673024	1:8427024	A	G	Intron	RERE	1.3572	0.323408	3.2885e-05
rs78197715	1:8432407	C	T	Intron	RERE	1.3572	0.323408	3.2885e-05
rs190681501	1:8439208	T	C	Intron	RERE	1.3572	0.323408	3.2885e-05
rs78286020	10:49337466	C	A	Intergenic	C10orf71, DGEX	-0.865937	0.201681	2.17061e-05
rs4938338	11:117102178	C	A	Intergenic	SIK3, PAFAH1B2	0.583775	0.14245	4.97218e-05
rs4936363	11:117102219	C	T	Intergenic	SIK3, PAFAH1B2	0.583775	0.14245	4.97218e-05
rs2306473	11:117227236	C	T	Synonymous	PCSK7	0.621596	0.143323	1.79777e-05
rs56141924	11:117228637	G	A	Intron	PCSK7	0.621596	0.143323	1.79777e-05
rs111809212	11:117228821	T	C	Intron	PCSK7	0.621596	0.143323	1.79777e-05
rs2277323	12:57615589	G	A	Synonymous	ARHGEF25	-0.445673	0.104049	2.26908e-05
rs12903987	15:89237741	A	C	Intergenic	RLBP1, FANCI	0.295436	0.0704126	3.29934e-05
rs796769197	19:54233215	C	T	Intron	LOC107985279	0.942567	0.212214	1.1346e-05
rs796905359	19:54233234	A	G	Intron	LOC107985279	0.942567	0.212214	1.1346e-05
rs796079511	19:54233245	G	T	Intron	LOC107985279	0.942567	0.212214	1.1346e-05
rs7598882	2:218901233	C	T	Intron	LINC01494	0.329155	0.0672728	1.40324e-06
rs10207755	2:31571900	C	T	Intron	SRD5A2	-0.301633	0.0663138	7.01814e-06
rs522638	2:31580605	A	G	Intron	SRD5A2	-0.295457	0.0646838	6.43386e-06
rs523349	2:31580636	G	C	Synonymous	SRD5A2	-0.295457	0.0646838	6.43386e-06
rs632148	2:31580962	C	G	Intron	SRD5A2	-0.300302	0.0647002	4.58984e-06
rs534999	2:31619435	C	T	Intron	SRD5A2	-0.305776	0.0659825	4.74539e-06
rs558803	2:31619731	C	T	Intron	SRD5A2	-0.305776	0.0659825	4.74539e-06
rs75321900	2:42935259	A	T	Intron	LOC100129726	0.650003	0.15664	4.00827e-05
rs6032829	20:10249643	C	T	Intron	SNAP25	0.438164	0.105482	3.93712e-05
rs73610454	20:13186513	C	G	Intron	TASP1	-0.333949	0.081243	4.72192e-05
rs73610455	20:13186532	C	A	Intron	TASP1	-0.333949	0.081243	4.72192e-05
rs6033635	20:13186682	G	C	Intron	TASP1	-0.333949	0.081243	4.72192e-05
rs7261869	20:13202311	G	A	Intron	TASP1	-0.333905	0.0785769	2.62511e-05
rs1407332	20:13203271	A	G	Intron	TASP1	-0.333905	0.0785769	2.62511e-05
rs6109750	20:13204085	T	C	Intron	TASP1	-0.333905	0.0785769	2.62511e-05
rs6105046	20:13205555	C	T	Intron	TASP1	-0.333905	0.0785769	2.62511e-05
rs61291103	20:13208152	C	T	Intron	TASP1	-0.333905	0.0785769	2.62511e-05
rs59351380	20:13209577	T	C	Intron	TASP1	-0.333905	0.0785769	2.62511e-05
rs73610457	20:13211061	A	G	Intron	TASP1	-0.333905	0.0785769	2.62511e-05
rs2039483196	20:13223983	G	A	Intron	TASP1	-0.333905	0.0785769	2.62511e-05
rs5766271	22:44998703	C	G	Intron	PHF21B	0.692182	0.168512	4.77929e-05
rs5765113	22:44999021	G	C	Intron	PHF21B	0.692182	0.168512	4.77929e-05
rs12486625	3:118869554	A	G	Intergenic	near IGSF11	-0.322482	0.0784726	4.7419e-05
TG: triglyceride; Chr, chromosome; MAF, minor allele frequency; SE: standard error.
Mixed linear regression analysis adjusted for age,gender,and smoking.
P < 5 × 10−5 indicates statistically significant.

## Sheet: S2-TC
Supplement Table 2 Loci that reached genome-wide significance for association with TC
SNP-ID	Chr	Allele		Functional	Genes	β	Beta SE	P-value
		Reference	Alternates
rs147473747	1:208273372	G	A	Intergenic	near PLXNA2	-2.42756	0.560811	1.86073e-05
rs71479623	10:78410822	T	C	Intergenic	LINC00856,LINC00595	1.43871	0.345073	3.68434e-05
rs12356250	10:78411200	C	G	Intergenic	LINC00856,LINC00595	1.43871	0.345073	3.68434e-05
rs11002539	10:78411248	T	C	Intergenic	LINC00856,LINC00595	1.43871	0.345073	3.68434e-05
rs11002540	10:78411313	G	A	Intergenic	LINC00856,LINC00595	1.43871	0.345073	3.68434e-05
rs1840083389	10:78413062	G	A	Intergenic	LINC00856,LINC00595	1.43871	0.345073	3.68434e-05
rs2706630	11:12240734	C	T	Intron	MICAL2	1.72293	0.395393	1.64061e-05
rs2641936	11:12240929	A	C	Intron	MICAL2	1.72293	0.395393	1.64061e-05
rs192936921	11:12278616	C	T	Intron	MICAL2	2.20247	0.480952	6.08558e-06
rs10859605	12:76301410	C	T	Intron	LNCOG	-0.277373	0.067063	4.23769e-05
rs1967422	12:76302201	C	A	Intron	LNCOG	-0.277373	0.067063	4.23769e-05
rs7990302	13:44038059	A	G	Intergenic	LACC1, SMIM2	-0.32742	0.0755217	1.80661e-05
rs9316064	13:44040318	T	A	Intergenic	LACC1, SMIM2	-0.322498	0.0756645	2.48037e-05
rs7322417	13:44040592	A	G	Intergenic	LACC1, SMIM2	-0.322498	0.0756645	2.48037e-05
rs7323018	13:44040903	A	G	Intergenic	LACC1, SMIM2	-0.32742	0.0755217	1.80661e-05
rs7981552	13:44041782	G	A	Intergenic	LACC1, SMIM2	-0.322498	0.0756645	2.48037e-05
rs7983378	13:44041990	C	T	Intergenic	LACC1, SMIM2	-0.322498	0.0756645	2.48037e-05
rs4562968	13:44043262	C	A	Intergenic	LACC1, SMIM2	-0.34574	0.0829394	3.69525e-05
rs9567346	13:44044480	T	G	Intergenic	LACC1, SMIM2	-0.322498	0.0756645	2.48037e-05
rs7985000	13:44045885	T	G	Intergenic	LACC1, SMIM2	-0.32742	0.0755217	1.80661e-05
rs7317924	13:44051984	C	T	Intergenic	LACC1, SMIM2	-0.344887	0.082995	3.90438e-05
rs4454851	13:44055777	C	G	Intergenic	LACC1, SMIM2	-0.33546	0.0774764	1.85132e-05
rs7984030	13:44056284	T	C	Intergenic	LACC1, SMIM2	-0.33546	0.0774764	1.85132e-05
rs4941478	13:44056672	C	A	Intergenic	LACC1, SMIM2	-0.33546	0.0774764	1.85132e-05
rs4942271	13:44056931	A	C	Intergenic	LACC1, SMIM2	-0.33546	0.0774764	1.85132e-05
rs9533752	13:44057312	G	A	Intergenic	LACC1, SMIM2	-0.32897	0.0755327	1.6563e-05
rs9533753	13:44057469	T	C	Intergenic	LACC1, SMIM2	-0.33546	0.0774764	1.85132e-05
rs9533754	13:44057760	G	A	Intergenic	LACC1, SMIM2	-0.33546	0.0774764	1.85132e-05
rs9533755	13:44058074	A	G	Intergenic	LACC1, SMIM2	-0.33546	0.0774764	1.85132e-05
rs2011941	17:67574759	C	T	Intron	PITPNC1	1.04505	0.249707	3.4462e-05
rs1808692	17:67574833	C	A	Intron	PITPNC1	1.04505	0.249707	3.4462e-05
rs12451078	17:74096426	G	A	Intron	LINC02074	0.288404	0.0699654	4.49171e-05
rs6468008	7:85015030	G	C	Intron	SEMA3D	-0.447409	0.104644	2.34201e-05
rs7009190	8:83592233	G	A	Intergenic	near RALYL	0.33593	0.0795037	2.90451e-05
rs7008961	8:83592262	C	T	Intergenic	near RALYL	0.33593	0.0795037	2.90451e-05
rs7009265	8:83592520	A	G	Intergenic	near RALYL	0.33593	0.0795037	2.90451e-05
rs10282861	8:83592783	A	G	Intergenic	near RALYL	0.33593	0.0795037	2.90451e-05
rs10282863	8:83592830	A	G	Intergenic	near RALYL	0.33593	0.0795037	2.90451e-05
rs1489062	8:83593060	T	C	Intergenic	near RALYL	0.33593	0.0795037	2.90451e-05
rs1489063	8:83593062	A	G	Intergenic	near RALYL	0.33593	0.0795037	2.90451e-05
rs1489064	8:83593166	G	C	Intergenic	near RALYL	0.33593	0.0795037	2.90451e-05
rs10282961	8:83593320	G	A	Intergenic	near RALYL	0.33593	0.0795037	2.90451e-05
rs7827477	8:83593653	T	A	Intergenic	near RALYL	0.334271	0.0795923	3.21841e-05
rs7843678	8:83593759	A	G	Intergenic	near RALYL	0.33593	0.0795037	2.90451e-05
rs72686277	8:83593900	G	T	Intergenic	near RALYL	0.33593	0.0795037	2.90451e-05
rs10095470	8:83594076	A	G	Intergenic	near RALYL	0.33593	0.0795037	2.90451e-05
rs13281060	8:83594708	G	A	Intergenic	near RALYL	0.33593	0.0795037	2.90451e-05
rs10283073	8:83595088	G	A	Intergenic	near RALYL	0.33593	0.0795037	2.90451e-05
rs12682079	8:83595462	T	G	Intergenic	near RALYL	0.33593	0.0795037	2.90451e-05
rs6998147	8:83596185	C	T	Intergenic	near RALYL	0.33593	0.0795037	2.90451e-05
rs6998153	8:83596194	C	A	Intergenic	near RALYL	0.33593	0.0795037	2.90451e-05
rs11780725	8:83596795	A	G	Intergenic	near RALYL	0.33593	0.0795037	2.90451e-05
rs4388458	8:83597128	T	A	Intergenic	near RALYL	0.33593	0.0795037	2.90451e-05
rs3994847	8:83597269	T	C	Intergenic	near RALYL	0.33593	0.0795037	2.90451e-05
rs1489065	8:83597590	C	T	Intergenic	near RALYL	0.33593	0.0795037	2.90451e-05
rs1489066	8:83597863	A	C	Intergenic	near RALYL	0.33593	0.0795037	2.90451e-05
rs7838076	8:83597950	G	A	Intergenic	near RALYL	0.33593	0.0795037	2.90451e-05
rs2029373	8:83598394	G	A	Intergenic	near RALYL	0.33593	0.0795037	2.90451e-05
rs2400971	8:83598812	C	T	Intergenic	near RALYL	0.33593	0.0795037	2.90451e-05
rs34385275	8:83598931	A	G	Intergenic	near RALYL	0.33593	0.0795037	2.90451e-05
rs4415312	8:83599440	G	A	Intergenic	near RALYL	0.33593	0.0795037	2.90451e-05
rs4401860	8:83599499	T	C	Intergenic	near RALYL	0.33593	0.0795037	2.90451e-05
rs2130090	8:83599869	A	G	Intergenic	near RALYL	0.33593	0.0795037	2.90451e-05
rs13251364	8:83600345	A	T	Intergenic	near RALYL	0.33593	0.0795037	2.90451e-05
rs35794795	8:83600603	C	T	Intergenic	near RALYL	0.33593	0.0795037	2.90451e-05
rs35155088	8:83600651	T	C	Intergenic	near RALYL	0.33593	0.0795037	2.90451e-05
rs7006851	8:83600953	T	C	Intergenic	near RALYL	0.33593	0.0795037	2.90451e-05
rs10102268	8:83601031	C	A	Intergenic	near RALYL	0.33593	0.0795037	2.90451e-05
rs7007182	8:83601164	T	C	Intergenic	near RALYL	0.33593	0.0795037	2.90451e-05
rs10092285	8:83601480	T	C	Intergenic	near RALYL	0.33593	0.0795037	2.90451e-05
rs7840602	8:83601670	C	T	Intergenic	near RALYL	0.33593	0.0795037	2.90451e-05
rs7840612	8:83601685	G	T	Intergenic	near RALYL	0.33593	0.0795037	2.90451e-05
rs28711790	8:83601868	G	A	Intergenic	near RALYL	0.33593	0.0795037	2.90451e-05
rs28701477	8:83601877	T	A	Intergenic	near RALYL	0.33593	0.0795037	2.90451e-05
rs28584434	8:83601915	C	G	Intergenic	near RALYL	0.33593	0.0795037	2.90451e-05
rs28757641	8:83602004	C	T	Intergenic	near RALYL	0.33593	0.0795037	2.90451e-05
rs34957128	8:83602121	C	T	Intergenic	near RALYL	0.33593	0.0795037	2.90451e-05
rs1844256	8:83602822	A	G	Intergenic	near RALYL	0.33593	0.0795037	2.90451e-05
rs12680628	8:83603334	C	T	Intergenic	near RALYL	0.342501	0.0794121	1.99222e-05
rs12682535	8:83603362	G	A	Intergenic	near RALYL	0.342501	0.0794121	1.99222e-05
rs7816197	8:83603817	T	C	Intergenic	near RALYL	0.33593	0.0795037	2.90451e-05
rs4319094	8:83603942	A	G	Intergenic	near RALYL	0.33593	0.0795037	2.90451e-05
rs4541918	8:83604135	G	A	Intergenic	near RALYL	0.33593	0.0795037	2.90451e-05
rs4543538	8:83604307	G	C	Intergenic	near RALYL	0.33593	0.0795037	2.90451e-05
rs4409396	8:83604318	C	T	Intergenic	near RALYL	0.33593	0.0795037	2.90451e-05
rs10089325	8:83604502	C	T	Intergenic	near RALYL	0.33593	0.0795037	2.90451e-05
rs4546657	8:83604960	G	A	Intergenic	near RALYL	0.33593	0.0795037	2.90451e-05
rs4571731	8:83605040	C	T	Intergenic	near RALYL	0.33593	0.0795037	2.90451e-05
rs11777399	8:83605233	G	C	Intergenic	near RALYL	0.33593	0.0795037	2.90451e-05
rs11777379	8:83605345	C	G	Intergenic	near RALYL	0.33593	0.0795037	2.90451e-05
rs11784315	8:83605622	A	G	Intergenic	near RALYL	0.33593	0.0795037	2.90451e-05
rs11777529	8:83605889	C	A	Intergenic	near RALYL	0.33593	0.0795037	2.90451e-05
rs150628266	8:83606037	T	A	Intergenic	near RALYL	0.33593	0.0795037	2.90451e-05
rs112450765	8:83606173	T	C	Intergenic	near RALYL	0.33593	0.0795037	2.90451e-05
rs112282901	8:83606233	G	C	Intergenic	near RALYL	0.33593	0.0795037	2.90451e-05
rs10104169	8:83606366	A	T	Intergenic	near RALYL	0.33593	0.0795037	2.90451e-05
rs10091151	8:83606511	T	A	Intergenic	near RALYL	0.33593	0.0795037	2.90451e-05
rs112190923	8:83606692	G	A	Intergenic	near RALYL	0.33593	0.0795037	2.90451e-05
rs77812952	8:83606934	G	T	Intergenic	near RALYL	0.33593	0.0795037	2.90451e-05
rs112697190	8:83607232	C	T	Intergenic	near RALYL	0.33593	0.0795037	2.90451e-05
rs7825849	8:83607514	G	T	Intergenic	near RALYL	0.33593	0.0795037	2.90451e-05
rs7825916	8:83607794	A	G	Intergenic	near RALYL	0.33593	0.0795037	2.90451e-05
rs11780254	8:83608274	C	T	Intergenic	near RALYL	0.33593	0.0795037	2.90451e-05
rs11780421	8:83608662	G	A	Intergenic	near RALYL	0.33593	0.0795037	2.90451e-05
rs35077653	8:83609877	C	T	Intergenic	near RALYL	0.33593	0.0795037	2.90451e-05
rs35571429	8:83609885	T	C	Intergenic	near RALYL	0.33593	0.0795037	2.90451e-05
rs7819874	8:83610005	T	C	Intergenic	near RALYL	0.33593	0.0795037	2.90451e-05
rs7819992	8:83610045	T	A	Intergenic	near RALYL	0.33593	0.0795037	2.90451e-05
rs7840080	8:83610267	G	C	Intergenic	near RALYL	0.33593	0.0795037	2.90451e-05
rs13264765	8:83610913	C	A	Intergenic	near RALYL	0.33593	0.0795037	2.90451e-05
rs34488839	8:83611203	T	G	Intergenic	near RALYL	0.33593	0.0795037	2.90451e-05
rs7016081	8:83611314	A	G	Intergenic	near RALYL	0.33593	0.0795037	2.90451e-05
rs7016224	8:83611384	A	C	Intergenic	near RALYL	0.33593	0.0795037	2.90451e-05
rs6998498	8:83611387	T	C	Intergenic	near RALYL	0.33593	0.0795037	2.90451e-05
rs1489056	8:83612475	C	T	Intergenic	near RALYL	0.33593	0.0795037	2.90451e-05
rs28712287	8:83612953	C	T	Intergenic	near RALYL	0.33593	0.0795037	2.90451e-05
rs28613733	8:83612974	T	A	Intergenic	near RALYL	0.33593	0.0795037	2.90451e-05
rs13252517	8:83613129	T	C	Intergenic	near RALYL	0.33593	0.0795037	2.90451e-05
rs1489057	8:83613406	T	C	Intergenic	near RALYL	0.33593	0.0795037	2.90451e-05
rs1489059	8:83613743	G	A	Intergenic	near RALYL	0.33593	0.0795037	2.90451e-05
rs1489060	8:83613884	T	A	Intergenic	near RALYL	0.33593	0.0795037	2.90451e-05
rs13270141	8:83614966	G	A	Intergenic	near RALYL	0.33593	0.0795037	2.90451e-05
rs13269964	8:83615115	A	G	Intergenic	near RALYL	0.33593	0.0795037	2.90451e-05
rs13270705	8:83615140	G	A	Intergenic	near RALYL	0.33593	0.0795037	2.90451e-05
rs10091606	8:83616035	A	C	Intergenic	near RALYL	0.33593	0.0795037	2.90451e-05
rs10091744	8:83616146	A	G	Intergenic	near RALYL	0.33593	0.0795037	2.90451e-05
rs10094701	8:83616254	A	T	Intergenic	near RALYL	0.33593	0.0795037	2.90451e-05
rs7843401	8:83616341	C	T	Intergenic	near RALYL	0.33593	0.0795037	2.90451e-05
rs6473459	8:83616499	C	A	Intergenic	near RALYL	0.33593	0.0795037	2.90451e-05
rs6473460	8:83616549	A	G	Intergenic	near RALYL	0.33593	0.0795037	2.90451e-05
rs4629863	8:83616793	G	C	Intergenic	near RALYL	0.33593	0.0795037	2.90451e-05
rs4464966	8:83616860	T	C	Intergenic	near RALYL	0.33593	0.0795037	2.90451e-05
rs7016059	8:83617007	G	A	Intergenic	near RALYL	0.33593	0.0795037	2.90451e-05
rs6981866	8:83617251	A	T	Intergenic	near RALYL	0.33593	0.0795037	2.90451e-05
rs6981867	8:83617254	A	G	Intergenic	near RALYL	0.33593	0.0795037	2.90451e-05
rs6982410	8:83617404	G	A	Intergenic	near RALYL	0.33593	0.0795037	2.90451e-05
rs10099305	8:83617647	G	A	Intergenic	near RALYL	0.33593	0.0795037	2.90451e-05
rs10099483	8:83617943	C	T	Intergenic	near RALYL	0.33593	0.0795037	2.90451e-05
rs10099509	8:83618055	A	G	Intergenic	near RALYL	0.33593	0.0795037	2.90451e-05
rs113743606	8:83618211	A	G	Intergenic	near RALYL	0.33593	0.0795037	2.90451e-05
rs112213819	8:83618578	T	G	Intergenic	near RALYL	0.33593	0.0795037	2.90451e-05
rs35236028	8:83618759	G	T	Intergenic	near RALYL	0.33593	0.0795037	2.90451e-05
rs35750369	8:83618792	T	G	Intergenic	near RALYL	0.33593	0.0795037	2.90451e-05
rs34464137	8:83618874	G	A	Intergenic	near RALYL	0.33593	0.0795037	2.90451e-05
rs35618676	8:83618888	G	C	Intergenic	near RALYL	0.33593	0.0795037	2.90451e-05
rs151052347	8:83619111	A	G	Intergenic	near RALYL	0.33593	0.0795037	2.90451e-05
rs9657141	8:83619371	T	C	Intergenic	near RALYL	0.33593	0.0795037	2.90451e-05
rs9657142	8:83619387	G	C	Intergenic	near RALYL	0.33593	0.0795037	2.90451e-05
rs59792210	8:83619474	G	A	Intergenic	near RALYL	0.33593	0.0795037	2.90451e-05
rs28846178	8:83619765	T	A	Intergenic	near RALYL	0.33593	0.0795037	2.90451e-05
rs28871392	8:83619864	T	G	Intergenic	near RALYL	0.33593	0.0795037	2.90451e-05
rs34710517	8:83619905	A	G	Intergenic	near RALYL	0.33593	0.0795037	2.90451e-05
rs4478573	8:83620333	C	A	Intergenic	near RALYL	0.33593	0.0795037	2.90451e-05
rs113563058	8:83621016	C	G	Intergenic	near RALYL	0.33593	0.0795037	2.90451e-05
rs111657951	8:83621067	A	G	Intergenic	near RALYL	0.33593	0.0795037	2.90451e-05
rs60180253	8:83621134	T	C	Intergenic	near RALYL	0.33593	0.0795037	2.90451e-05
rs60250182	8:83621208	C	T	Intergenic	near RALYL	0.33593	0.0795037	2.90451e-05
rs59862542	8:83621244	C	T	Intergenic	near RALYL	0.33593	0.0795037	2.90451e-05
rs112313068	8:83622163	C	T	Intergenic	near RALYL	0.33593	0.0795037	2.90451e-05
rs113955828	8:83622209	T	A	Intergenic	near RALYL	0.33593	0.0795037	2.90451e-05
rs112269960	8:83622448	C	T	Intergenic	near RALYL	0.33593	0.0795037	2.90451e-05
rs111873525	8:83622490	C	A	Intergenic	near RALYL	0.33593	0.0795037	2.90451e-05
rs2895882	8:83623033	G	A	Intergenic	near RALYL	0.33593	0.0795037	2.90451e-05
rs34031370	8:83623130	C	G	Intergenic	near RALYL	0.33593	0.0795037	2.90451e-05
rs11775965	8:83623288	C	T	Intergenic	near RALYL	0.33593	0.0795037	2.90451e-05
rs11779577	8:83623292	T	C	Intergenic	near RALYL	0.33593	0.0795037	2.90451e-05
rs11782815	8:83623336	A	G	Intergenic	near RALYL	0.33593	0.0795037	2.90451e-05
rs13269808	8:83623461	C	T	Intergenic	near RALYL	0.33593	0.0795037	2.90451e-05
rs7843353	8:83623601	C	T	Intergenic	near RALYL	0.33593	0.0795037	2.90451e-05
rs1906716	8:83624192	G	C	Intergenic	near RALYL	0.33593	0.0795037	2.90451e-05
rs2220457	8:83624300	C	A	Intergenic	near RALYL	0.33593	0.0795037	2.90451e-05
rs2200774	8:83624500	T	A	Intergenic	near RALYL	0.33593	0.0795037	2.90451e-05
rs2200773	8:83624630	A	C	Intergenic	near RALYL	0.33593	0.0795037	2.90451e-05
rs1586563	8:83624772	G	A	Intergenic	near RALYL	0.335956	0.0795037	2.95927e-05
rs7827185	8:83625278	G	T	Intergenic	near RALYL	0.33593	0.0795037	2.90451e-05
rs7845220	8:83625399	T	A	Intergenic	near RALYL	0.33593	0.0795037	2.90451e-05
rs34713680	8:83626834	A	C	Intergenic	near RALYL	0.33593	0.0795037	2.90451e-05
rs72688328	8:83626835	G	A	Intergenic	near RALYL	0.33593	0.0795037	2.90451e-05
rs35739933	8:83626869	T	G	Intergenic	near RALYL	0.33593	0.0795037	2.90451e-05
rs7832807	8:83626975	C	A	Intergenic	near RALYL	0.33593	0.0795037	2.90451e-05
rs7816736	8:83627078	T	C	Intergenic	near RALYL	0.33593	0.0795037	2.90451e-05
rs7836562	8:83627221	A	T	Intergenic	near RALYL	0.33593	0.0795037	2.90451e-05
rs72688330	8:83627764	T	C	Intergenic	near RALYL	0.33593	0.0795037	2.90451e-05
rs6473461	8:83628420	A	G	Intergenic	near RALYL	0.33593	0.0795037	2.90451e-05
rs28815286	8:83628833	G	A	Intergenic	near RALYL	0.33593	0.0795037	2.90451e-05
rs7842526	8:83628972	C	T	Intergenic	near RALYL	0.33593	0.0795037	2.90451e-05
rs13277163	8:83629564	C	A	Intergenic	near RALYL	0.33593	0.0795037	2.90451e-05
rs34316213	8:83629685	A	G	Intergenic	near RALYL	0.33593	0.0795037	2.90451e-05
rs1601978	8:83629780	G	T	Intergenic	near RALYL	0.33593	0.0795037	2.90451e-05
rs1601977	8:83629812	G	A	Intergenic	near RALYL	0.33593	0.0795037	2.90451e-05
rs2400949	8:83630180	C	T	Intergenic	near RALYL	0.33593	0.0795037	2.90451e-05
rs1601976	8:83630258	T	C	Intergenic	near RALYL	0.33593	0.0795037	2.90451e-05
rs28497994	8:83630452	C	T	Intergenic	near RALYL	0.33593	0.0795037	2.90451e-05
rs28715368	8:83630582	A	T	Intergenic	near RALYL	0.33593	0.0795037	2.90451e-05
rs28396215	8:83630671	C	T	Intergenic	near RALYL	0.33593	0.0795037	2.90451e-05
rs1489054	8:83631106	T	A	Intergenic	near RALYL	0.33593	0.0795037	2.90451e-05
rs1489053	8:83631188	C	T	Intergenic	near RALYL	0.33593	0.0795037	2.90451e-05
rs1489052	8:83631215	G	A	Intergenic	near RALYL	0.33593	0.0795037	2.90451e-05
rs1979611	8:83631365	T	C	Intergenic	near RALYL	0.33593	0.0795037	2.90451e-05
rs7840195	8:83631514	T	G	Intergenic	near RALYL	0.33593	0.0795037	2.90451e-05
rs7822197	8:83631667	C	T	Intergenic	near RALYL	0.33593	0.0795037	2.90451e-05
rs7822359	8:83631807	C	T	Intergenic	near RALYL	0.33593	0.0795037	2.90451e-05
rs1994522	8:83635094	C	G	Intergenic	near RALYL	0.33593	0.0795037	2.90451e-05
rs12548534	8:83643115	T	C	Intergenic	near RALYL	0.33593	0.0795037	2.90451e-05
rs7820419	8:83643471	A	G	Intergenic	near RALYL	0.33593	0.0795037	2.90451e-05
rs10095257	8:83644817	T	G	Intergenic	near RALYL	0.33593	0.0795037	2.90451e-05
rs28609978	8:83645445	T	A	Intergenic	near RALYL	0.33593	0.0795037	2.90451e-05
rs13265681	8:83647386	G	A	Intergenic	near RALYL	0.33593	0.0795037	2.90451e-05
rs13268926	8:83647619	C	T	Intergenic	near RALYL	0.33593	0.0795037	2.90451e-05
rs2130092	8:83648210	A	G	Intergenic	near RALYL	0.33593	0.0795037	2.90451e-05
rs9298408	8:83649802	G	A	Intergenic	near RALYL	0.33593	0.0795037	2.90451e-05
rs1489055	8:83650190	T	C	Intergenic	near RALYL	0.33593	0.0795037	2.90451e-05
rs10106268	8:83650648	T	C	Intergenic	near RALYL	0.33593	0.0795037	2.90451e-05
rs509609	9:14378777	G	A	Intron	NFIB	0.345413	0.083518	4.24151e-05
rs731691	9:14381256	A	G	Intron	NFIB	0.369317	0.0861137	2.21273e-05
TC: total cholesterol; Chr, chromosome; MAF, minor allele frequency; SE: standard error.
Mixed linear regression analysis adjusted for age,gender,and smoking.
P < 5 × 10−5 indicates statistically significant.

## Sheet: S3-HDL-C
Supplement Table 3 Loci that reached genome-wide significance for association with HDL-C
SNP-ID	Chr	Allele		Functional	Genes	β	Beta SE	P-value
		Reference	Alternates
rs12071900	1:8967281	G	A	Intron	CA6	-0.97127	1.78073	3.33914e-05
rs111876969	1:989869	C	T	Intergenic	HES4, ISG15	-0.966076	1.78157	4.14451e-05
rs4539618	16:11448291	G	A	Intron	LOC400499	-1.16968	1.77891	1.86041e-05
rs56094199	16:11449409	G	T	Intron	LOC400499	-1.16077	1.77275	3.8832e-06
rs9929651	16:54447680	C	T	Intergenic	IRX3,CRNDE	-1.02308	1.78214	4.81018e-05
rs16974240	16:84596439	G	C	Intron	COTL1	-0.933764	1.7813	3.81621e-05
rs78583633	20:32648618	T	G	3'UTR	C20orf203	-0.853361	1.78142	3.67612e-05
rs78809608	20:32664450	G	T	Intron	C20orf203	-0.851843	1.78111	3.39134e-05
rs74609267	20:32677042	C	T	Intergenic	C20orf203, COMMD7	-0.851843	1.78111	3.39134e-05
rs148679165	20:32682211	C	T	Intergenic	C20orf203, COMMD7	-0.851843	1.78111	3.39134e-05
rs551747680	22:30327021	C	A	Upstream	TBC1D10A	-0.935644	1.78169	4.2322e-05
rs5753081	22:30344664	C	T	Intron	SF3A1	-0.935644	1.78169	4.2322e-05
rs62277627	4:7466414	G	A	Intron	SORCS2	-1.01248	1.77795	1.62817e-05
rs62277629	4:7466735	C	G	Intron	SORCS2	-1.01248	1.77795	1.62817e-05
rs62277631	4:7470400	T	G	Intron	SORCS2	-1.01248	1.77795	1.62817e-05
rs62277632	4:7471177	C	T	Intron	SORCS2	-1.01248	1.77795	1.62817e-05
rs62277634	4:7471512	C	T	Intron	SORCS2	-1.01248	1.77795	1.62817e-05
rs4330350	4:7472869	C	G	Intron	SORCS2	-1.01248	1.77795	1.62817e-05
rs10755153	4:7472961	T	A	Intron	SORCS2	-1.01248	1.77795	1.62817e-05
rs7668114	4:7474085	G	A	Intron	SORCS2	-1.01248	1.77795	1.62817e-05
rs4689128	4:7476797	T	C	Intron	SORCS2	-1.01248	1.77795	1.62817e-05
rs574275852	4:7477387	C	T	Intron	SORCS2	-1.01248	1.77795	1.62817e-05
rs10804997	4:7478237	A	G	Intron	SORCS2	-1.01248	1.77795	1.62817e-05
rs4623001	4:7478319	T	C	Intron	SORCS2	-1.01248	1.77795	1.62817e-05
rs4546243	4:7478350	G	T	Intron	SORCS2	-1.01248	1.77795	1.62817e-05
rs9647417	4:7478576	G	A	Intron	SORCS2	-1.01248	1.77795	1.62817e-05
rs11934982	4:7478842	C	G	Intron	SORCS2	-1.01248	1.77795	1.62817e-05
rs7675681	4:7479116	G	C	Intron	SORCS2	-1.01248	1.77795	1.62817e-05
rs11939661	4:7479119	A	G	Intron	SORCS2	-1.01248	1.77795	1.62817e-05
rs11939663	4:7479127	A	G	Intron	SORCS2	-1.01248	1.77795	1.62817e-05
rs7675827	4:7479138	G	A	Intron	SORCS2	-1.01248	1.77795	1.62817e-05
rs7675834	4:7479159	G	C	Intron	SORCS2	-1.01248	1.77795	1.62817e-05
rs7654768	4:7479280	A	G	Intron	SORCS2	-1.01248	1.77795	1.62817e-05
rs7677784	4:7479482	C	G	Intron	SORCS2	-1.01248	1.77795	1.62817e-05
rs7660150	4:7479485	T	A	Intron	SORCS2	-1.01248	1.77795	1.62817e-05
rs7660550	4:7479660	T	C	Intron	SORCS2	-1.01248	1.77795	1.62817e-05
rs7676849	4:7479714	G	T	Intron	SORCS2	-1.01248	1.77795	1.62817e-05
rs13353623	4:7479723	C	T	Intron	SORCS2	-1.01248	1.77795	1.62817e-05
rs62277646	4:7480048	C	G	Intron	SORCS2	-1.01248	1.77795	1.62817e-05
rs62277647	4:7480217	G	A	Intron	SORCS2	-1.01248	1.77795	1.62817e-05
rs11945406	4:7480720	G	A	Intron	SORCS2	-1.01248	1.77795	1.62817e-05
rs62277648	4:7480856	C	T	Intron	SORCS2	-1.01248	1.77795	1.62817e-05
rs62277650	4:7481112	C	T	Intron	SORCS2	-1.04616	1.77889	2.05937e-05
rs16840376	4:7481292	G	T	Intron	SORCS2	-1.04616	1.77889	2.05937e-05
rs11930924	4:7481619	C	T	Intron	SORCS2	-1.05707	1.77243	3.863e-06
rs76927959	4:7481774	A	G	Intron	SORCS2	-1.05707	1.77243	3.863e-06
rs62277655	4:7482841	G	T	Intron	SORCS2	-1.02485	1.76507	5.8517e-07
rs7667521	4:7483240	G	A	Intron	SORCS2	-1.02485	1.76507	5.8517e-07
rs7667528	4:7483259	G	A	Intron	SORCS2	-1.02485	1.76507	5.8517e-07
rs7697698	4:7483276	T	C	Intron	SORCS2	-1.02485	1.76507	5.8517e-07
rs28386917	4:7484487	T	G	Intron	SORCS2	-1.02924	1.77394	5.75673e-06
rs7680189	4:7485025	G	C	Intron	SORCS2	-1.02924	1.77394	5.75673e-06
rs28685600	4:7485176	G	T	Intron	SORCS2	-1.02924	1.77394	5.75673e-06
rs28718071	4:7486798	T	C	Intron	SORCS2	-1.02924	1.77394	5.75673e-06
rs7695291	4:7487321	C	A	Intron	SORCS2	-1.06875	1.78206	4.62904e-05
rs7693926	4:7487377	G	T	Intron	SORCS2	-1.06875	1.78206	4.62904e-05
rs12330969	4:7487970	G	A	Intron	SORCS2	-1.02924	1.77394	5.75673e-06
rs10937825	4:7488019	G	A	Intron	SORCS2	-1.06875	1.78206	4.62904e-05
rs28397666	4:7488489	C	G	Intron	SORCS2	-1.02924	1.77394	5.75673e-06
rs12331653	4:7488990	C	G	Intron	SORCS2	-1.02924	1.77394	5.75673e-06
rs4096	4:7489037	C	T	Intron	SORCS2	-1.06875	1.78206	4.62904e-05
rs10937828	4:7489078	C	T	Intron	SORCS2	-1.06875	1.78206	4.62904e-05
rs10032900	4:7490030	A	G	Intron	SORCS2	-1.06875	1.78206	4.62904e-05
rs11942382	4:7490417	C	T	Intron	SORCS2	-1.06875	1.78206	4.62904e-05
rs4286514	4:7492065	A	T	Intron	SORCS2	-1.03001	1.78204	4.68427e-05
rs28612382	4:7492441	G	A	Intron	SORCS2	-1.03001	1.78204	4.68427e-05
rs6840680	4:7503347	G	A	Intron	SORCS2	-1.01248	1.77795	1.62817e-05
rs4504253	4:7504471	G	A	Intron	SORCS2	-1.01248	1.77795	1.62817e-05
rs28751921	4:7504741	G	A	Intron	SORCS2	-1.01248	1.77795	1.62817e-05
rs62280186	4:7505465	C	T	Intron	SORCS2	-1.01248	1.77795	1.62817e-05
rs6446605	4:7506582	T	C	Intron	SORCS2	-1.01248	1.77795	1.62817e-05
rs78441207	8:4178216	A	C	Intron	CSMD1	-0.962048	1.78195	4.57757e-05
rs914653	9:16332727	A	T	Intergenic	C9orf92, BNC2	-1.28779	1.77019	1.69065e-06
rs112532863	9:86675781	T	C	Intron	LINC02834	-0.97127	1.78073	3.33914e-05
HDL-C: high-density lipoprotein-cholesterol; Chr, chromosome; MAF, minor allele frequency; SE: standard error.
Mixed linear regression analysis adjusted for age,gender,and smoking.
P < 5 × 10−5 indicates statistically significant.

## Sheet: S4-LDL-C
Supplement Table 4 Loci that reached genome-wide significance for association with LDL-C
SNP-ID	Chr	Allele		Functional	Genes	β	Beta SE	P-value
		Reference	Alternates
rs74875284	1:208286322	C	G	Intron	LOC105372889	-1.61302	0.371605	1.76481e-05
rs148218379	1:30108661	C	T	Intergenic	PTPRU,MATN1	-1.00702	0.233249	1.95349e-05
rs147339664	1:30108677	G	A	Intergenic	PTPRU,MATN1	-1.00702	0.233249	1.95349e-05
rs78605065	1:30109757	A	C	Intergenic	PTPRU,MATN1	-1.00702	0.233249	1.95349e-05
rs113988803	1:30109789	T	C	Intergenic	PTPRU,MATN1	-1.00702	0.233249	1.95349e-05
rs148522192	1:30110005	G	C	Intergenic	PTPRU,MATN1	-1.00702	0.233249	1.95349e-05
rs146536718	1:30110147	C	T	Intergenic	PTPRU,MATN1	-1.00702	0.233249	1.95349e-05
rs78480073	1:30110274	G	A	Intergenic	PTPRU,MATN1	-1.00702	0.233249	1.95349e-05
rs77088174	1:30110433	A	G	Intergenic	PTPRU,MATN1	-1.00702	0.233249	1.95349e-05
rs118023676	1:30111004	C	T	Intergenic	PTPRU,MATN1	-1.00702	0.233249	1.95349e-05
rs137873771	1:30111525	A	G	Intergenic	PTPRU,MATN1	-1.00702	0.233249	1.95349e-05
rs147149174	1:30111843	G	A	Intergenic	PTPRU,MATN1	-1.00702	0.233249	1.95349e-05
rs148270099	1:30111982	C	T	Intergenic	PTPRU,MATN1	-1.00702	0.233249	1.95349e-05
rs139155597	1:30112159	G	A	Intergenic	PTPRU,MATN1	-1.00702	0.233249	1.95349e-05
rs143578913	1:30112622	C	T	Intergenic	PTPRU,MATN1	-1.00702	0.233249	1.95349e-05
rs146801992	1:30112736	A	T	Intergenic	PTPRU,MATN1	-1.00702	0.233249	1.95349e-05
rs148994348	1:30113036	G	A	Intergenic	PTPRU,MATN1	-1.00702	0.233249	1.95349e-05
rs142979012	1:30113129	T	C	Intergenic	PTPRU,MATN1	-1.00702	0.233249	1.95349e-05
rs151079855	1:30113267	G	T	Intergenic	PTPRU,MATN1	-1.00702	0.233249	1.95349e-05
rs138387146	1:30113872	G	C	Intergenic	PTPRU,MATN1	-1.00702	0.233249	1.95349e-05
rs117502871	1:30113990	G	A	Intergenic	PTPRU,MATN1	-1.00702	0.233249	1.95349e-05
rs149315271	1:30114022	A	G	Intergenic	PTPRU,MATN1	-1.00702	0.233249	1.95349e-05
rs75618097	1:30114090	G	A	Intergenic	PTPRU,MATN1	-1.00702	0.233249	1.95349e-05
rs148068001	1:30114200	G	A	Intergenic	PTPRU,MATN1	-1.00702	0.233249	1.95349e-05
rs143702875	1:30114369	C	T	Intergenic	PTPRU,MATN1	-1.00702	0.233249	1.95349e-05
rs564453576	1:30114577	T	A	Intergenic	PTPRU,MATN1	-1.00702	0.233249	1.95349e-05
rs150813288	1:30114585	G	A	Intergenic	PTPRU,MATN1	-1.00702	0.233249	1.95349e-05
rs139261308	1:30114720	A	C	Intergenic	PTPRU,MATN1	-1.00702	0.233249	1.95349e-05
rs144813326	1:30115489	G	A	Intergenic	PTPRU, MATN1	-0.954916	0.217665	1.44017e-05
rs145123934	11:116056778	A	T	Intron	LOC105369513	0.81237	0.176946	5.76671e-06
rs58503378	12:52181240	C	T	Intron	SCN8A	0.796186	0.19425	4.94851e-05
rs11071681	15:62660897	T	C	Intron	TLN2	-0.741808	0.178833	4.0272e-05
rs6494339	15:62661560	G	C	Intron	TLN2	-0.741808	0.178833	4.0272e-05
rs7181741	15:62661909	C	T	Intron	TLN2	-0.741808	0.178833	4.0272e-05
rs4591078	15:62662543	G	A	Intron	TLN2	-0.934598	0.218705	2.36335e-05
rs6494340	15:62662749	A	C	Intron	TLN2	-0.760605	0.233249	1.97078e-05
rs2414789	15:62663161	C	T	Intron	TLN2	-0.760605	0.176256	1.97078e-05
rs6494341	15:62663778	C	G	Intron	TLN2	-0.760605	0.176256	1.97078e-05
rs8031914	15:62664024	T	G	Intron	TLN2	-0.760605	0.176256	1.97078e-05
rs4775523	15:62664509	G	C	Intron	TLN2	-0.934598	0.101475	2.36335e-05
rs6494342	15:62665579	C	T	Intron	TLN2	-0.871022	0.210653	4.25637e-05
rs7183799	15:62666051	A	G	Intron	TLN2	-0.871022	0.210653	4.25637e-05
rs8029166	15:62668726	G	A	Intron	TLN2	-0.760605	0.176256	1.97078e-05
rs4775525	15:62669519	A	G	Intron	TLN2	-0.760605	0.176256	1.97078e-05
rs4594204	15:62669960	T	G	Intron	TLN2	-0.760605	0.176256	1.97078e-05
rs2414781	15:62672373	C	T	Intron	TLN2	-0.760605	0.218705	1.97078e-05
rs34797393	16:24470341	T	C	Intron	LOC105371143	-0.628915	0.152256	4.33211e-05
rs9912950	17:66938733	C	G	Intergenic	CACNG4, CACNG5	0.43043	0.101475	2.70684e-05
rs7211879	17:66938889	G	C	Intergenic	CACNG4, CACNG5	0.43043	0.685447	2.70684e-05
rs117778326	17:82076110	C	T	Intergenic	DUS1L, FASN	-1.16159	0.266064	1.58121e-05
rs56127676	17:9220790	G	A	Intron	NTN1	0.309149	0.0747691	4.25889e-05
rs141052786	19:22305219	A	C	Intron	ZNF729	-1.88991	0.43049	1.42088e-05
rs7254892	19:44886339	G	A	Intron	NECTIN2	-0.504118	0.115433	1.57172e-05
rs1126757	19:55368504	T	C	synonymous	IL11	0.326574	0.0792899	4.55341e-05
rs2305786	19:55379047	A	G	Downstream	TMEM238	0.348198	0.0831814	3.43148e-05
rs547687426	20:38320475	C	T	Intron	BPI	2.89123	0.685447	2.99536e-05
rs186778434	20:38353785	C	T	Intron	LBP	2.89123	0.685447	2.99536e-05
rs550319386	20:38426139	T	C	Upstream	SNORA71B	2.89123	0.685447	2.99536e-05
rs183500202	20:38496106	C	T	Intron	RALGAPB	2.89123	0.685447	2.99536e-05
rs184579327	20:38538574	C	G	Intron	RALGAPB	2.89123	0.685447	2.99536e-05
rs192239976	20:38556626	C	G	Intron	RALGAPB	2.89123	0.685447	2.99536e-05
rs190639600	20:38564392	C	G	Intron	RALGAPB	2.89123	0.685447	2.99536e-05
rs186207347	20:38603823	G	A	Intron	ARHGAP40	2.89123	0.685447	2.99536e-05
rs17832413	20:38604296	A	G	Intron	ARHGAP40	2.89123	0.685447	2.99536e-05
rs1337384762	20:38627620	T	G	Intron	ARHGAP40	2.89123	0.685447	2.99536e-05
rs1184861596	20:38627630	T	G	Intron	ARHGAP40	2.89123	0.685447	2.99536e-05
rs1356856695	20:38627631	T	G	Intron	ARHGAP40	2.89123	0.685447	2.99536e-05
rs185488454	20:38629201	T	A	Intron	ARHGAP40	2.89123	0.685447	2.99536e-05
rs188176650	20:38655747	C	A	Intergenic	near ARHGAP40	2.89123	0.685447	2.99536e-05
rs6028182	20:38893940	A	G	Intron	PPP1R16B	2.89123	0.685447	2.99536e-05
rs77208150	20:38895431	A	T	Intron	PPP1R16B	2.89123	0.685447	2.99536e-05
rs867232574	20:38895837	C	T	Intron	PPP1R16B	2.89123	0.685447	2.99536e-05
rs6028186	20:38897234	G	A	Intron	PPP1R16B	2.89123	0.685447	2.99536e-05
rs6028187	20:38897245	C	T	Intron	PPP1R16B	2.89123	0.685447	2.99536e-05
rs112366843	20:38900045	C	T	Intron	PPP1R16B	2.89123	0.685447	2.99536e-05
rs4270407	20:38900419	G	A	Intergenic	near MAFB	2.89123	0.685447	2.99536e-05
rs112409155	20:38907968	G	C	Intron	PPP1R16B	2.89123	0.685447	2.99536e-05
rs13045621	20:39064094	C	T	Intergenic	near MAFB	2.89123	0.685447	2.99536e-05
rs17112991	5:152286310	A	C	Intergenic	near NMUR2	0.906483	0.218166	3.91086e-05
rs947510	9:130288831	C	T	Intron	HMCN2	-0.530247	0.127837	4.03054e-05
rs56361540	9:130288995	C	T	Intron	HMCN2	-0.582716	0.132719	1.41808e-05
LDL-C: low density lipoprotein cholesterol; Chr, chromosome; MAF, minor allele frequency; SE: standard error.
Mixed linear regression analysis adjusted for age,gender,and smoking.
P <5 × 10−5 indicates statistically significant.

## Sheet: S5-GO
Supplement Table 5 GO enrichment analysis
Source	Term_name	Term_id	adjusted_p_value	negative_log10_of_adjusted_p_value
GO:MF	steroid dehydrogenase activity	GO:0016229	8.62327e-22	21.0643		SRD5A2
GO:MF	steroid dehydrogenase activity, acting on the CH-OH group of donors, NAD or NADP as acceptor	GO:0033764	6.45285e-19	18.1902													MICAL2
GO:MF	oxidoreductase activity, acting on the CH-OH group of donors, NAD or NADP as acceptor	GO:0016616	1.40879e-16	15.8512													SORCS2
GO:MF	oxidoreductase activity, acting on CH-OH group of donors	GO:0016614	2.81443e-16	15.5506													MATN1
GO:MF	oxidoreductase activity	GO:0016491	3.52379e-14	13.453
GO:BP	androgen metabolic process	GO:0008209	4.7097e-22	21.327
GO:BP	hormone metabolic process	GO:0042445	5.19471e-19	18.2844
GO:BP	steroid metabolic process	GO:0008202	1.05774e-17	16.9756
GO:BP	steroid biosynthetic process	GO:0006694	1.67969e-17	16.7748
GO:BP	regulation of hormone levels	GO:0010817	4.26468e-15	14.3701
GO:CC	endoplasmic reticulum membrane	GO:0005789	3.49708e-05	4.45629
GO:CC	endoplasmic reticulum subcompartment	GO:0098827	3.61964e-05	4.44133
GO:CC	nuclear outer membrane-endoplasmic reticulum membrane network	GO:0042175	3.9869e-05	4.39937
GO:CC	organelle subcompartment	GO:0031984	0.000177369	3.75112
GO:CC	smooth endoplasmic reticulum membrane	GO:0030868	0.000676415	3.16979
GO:MF	GTPase activity	GO:0003924	0.000101119	3.99517
GO:MF	NAD(P)H oxidase H2O2-forming activity	GO:0016174	0.000201648	3.69541		MICAL2
GO:MF	GTP binding	GO:0005525	0.000216427	3.66469
GO:MF	nucleotide binding	GO:0000166	0.000238405	3.62268
GO:MF	nucleoside phosphate binding	GO:1901265	0.000239161	3.62131
GO:BP	Golgi vesicle fusion to target membrane	GO:0048210	1.90674e-07	6.71971
GO:BP	exocytosis	GO:0006887	1.08339e-05	4.96521
GO:BP	regulation of exocytosis	GO:0017157	3.33768e-05	4.47655
GO:BP	sulfur oxidation	GO:0019417	3.57714e-05	4.44646
GO:BP	regulation of vesicle-mediated transport	GO:0060627	0.000124999	3.90309
GO:CC	recycling endosome membrane	GO:0055038	3.13853e-06	5.50327
GO:CC	trans-Golgi network transport vesicle	GO:0030140	2.88953e-05	4.53917
GO:CC	cell junction	GO:0030054	3.83858e-05	4.41583
GO:CC	recycling endosome	GO:0055037	4.61866e-05	4.33548
GO:CC	exocytic vesicle	GO:0070382	7.64386e-05	4.11669
GO:MF	nerve growth factor receptor binding	GO:0005163	2.78228e-08	7.5556		SORCS2
GO:MF	neurotrophin receptor binding	GO:0005165	6.11623e-07	6.21352
GO:MF	death receptor binding	GO:0005123	3.16649e-06	5.49942
GO:MF	tumor necrosis factor receptor superfamily binding	GO:0032813	5.10092e-05	4.29235
GO:MF	nerve growth factor binding	GO:0048406	0.000503887	3.29767
GO:BP	nerve growth factor signaling pathway	GO:0038180	1.45797e-08	7.83625
GO:BP	neurotrophin signaling pathway	GO:0038179	1.66891e-06	5.77757
GO:BP	cellular response to nerve growth factor stimulus	GO:1990090	3.30668e-06	5.48061
GO:BP	response to nerve growth factor	GO:1990089	3.94135e-06	5.40436
GO:BP	nerve development	GO:0021675	8.36585e-06	5.07749
GO:CC	cytoplasmic vesicle	GO:0031410	1.25176e-05	4.90248
GO:CC	intracellular vesicle	GO:0097708	1.27416e-05	4.89478
GO:CC	endosome	GO:0005768	1.50037e-05	4.8238
GO:CC	early endosome	GO:0005769	0.000114232	3.94221
GO:CC	retromer, cargo-selective complex	GO:0030906	0.000137946	3.86029
GO:MF	extracellular matrix structural constituent	GO:0005201	1.59763e-11	10.7965		MATN1
GO:MF	structural molecule activity	GO:0005198	8.92272e-06	5.0495
GO:MF	calcium ion binding	GO:0005509	0.000151007	3.821
GO:MF	extracellular matrix structural constituent conferring compression resistance	GO:0030021	0.0045158	2.34527
GO:MF	extracellular matrix structural constituent conferring tensile strength	GO:0030020	0.00762909	2.11753
GO:BP	extracellular matrix organization	GO:0030198	5.1336e-10	9.28958
GO:BP	extracellular structure organization	GO:0043062	5.26413e-10	9.27867
GO:BP	external encapsulating structure organization	GO:0045229	5.53393e-10	9.25697
GO:BP	cartilage development	GO:0051216	2.17052e-07	6.66344
GO:BP	skeletal system morphogenesis	GO:0048705	4.30477e-07	6.36605
GO:CC	extracellular matrix	GO:0031012	1.94409e-11	10.7113
GO:CC	external encapsulating structure	GO:0030312	1.97603e-11	10.7042
GO:CC	collagen-containing extracellular matrix	GO:0062023	2.51204e-10	9.59997
GO:CC	matrilin complex	GO:0120216	3.7482e-08	7.42618
GO:CC	extracellular region	GO:0005576	0.00126012	2.89959
